# Supplementary material for: Influence of HLA-DRB1 Alleles on the Variations of Antibody Response to Tuberculosis Serodiagnostic Antigens in Active Tuberculosis Patients
Source: PLoS One. 2016 Oct 27;11(10):e0165291. doi: 10.1371/journal.pone.0165291 (PMC5082874; doi:10.1371/journal.pone.0165291)
Supplement: S1 Table — (XLSX) [file pone.0165291.s001.xlsx]

## Sheet: Sheet1
S1 Table Analysis of the results of eight antigens antibody response
Sera sample	38 kDa	LprG	Mpt64	HspX	LpqH	Rv1488	Rv1566c	Rv1623c
Patient01	0.129	0.057	0.107	0.063	0.078	0.124	0.053	0.069
Patient02	0.059	0.091	0.055	0.048	0.085	0.076	0.051	0.142
Patient03	0.112	0.101	0.048	0.068	0.089	0.081	0.052	0.064
Patient04	0.081	0.078	0.074	0.05	0.085	0.106	0.052	0.063
Patient05	0.423	0.296	0.094	0.152	0.137	0.232	0.119	0.161
Patient06	0.116	0.108	0.083	0.355	0.093	0.136	0.165	0.21
Patient07	0.603	0.166	0.072	1.139	0.092	0.193	0.346	0.106
Patient08	0.079	0.086	0.36	0.085	0.171	0.088	0.093	0.065
Patient09	0.058	0.058	0.038	0.034	0.06	0.057	0.048	0.133
Patient10	0.101	0.136	0.073	0.063	0.076	0.122	0.055	0.077
Patient11	0.076	0.073	0.067	0.044	0.052	0.096	0.114	0.052
Patient12	0.392	0.124	0.101	1.148	0.088	0.242	0.169	0.171
Patient13	0.079	0.08	0.073	0.057	0.106	0.12	0.059	0.064
Patient14	0.128	0.084	0.056	0.077	0.112	0.114	0.176	0.279
Patient15	0.108	0.094	0.079	0.163	0.107	0.177	0.064	0.064
Patient16	0.705	0.898	0.213	1.357	0.168	0.203	0.657	0.548
Patient17	0.079	0.089	0.079	0.069	0.097	0.13	0.083	0.068
Patient18	0.052	0.041	0.036	0.072	0.092	0.055	0.039	0.041
Patient19	0.184	0.126	0.153	0.095	0.358	0.172	0.092	0.328
Patient20	0.924	0.517	0.178	0.055	0.461	0.582	0.068	0.51
Patient21	0.115	0.1	0.065	0.065	0.077	0.394	0.058	0.062
Patient22	0.267	0.112	0.086	0.094	0.106	0.183	0.061	0.079
Patient23	0.19	0.062	0.082	0.153	0.102	0.14	0.076	0.164
Patient24	0.129	0.082	0.061	0.09	0.09	0.149	0.056	0.071
Patient25	0.093	0.102	0.11	0.096	0.084	0.156	0.125	0.092
Patient26	0.134	0.1	0.047	0.076	0.119	0.072	0.165	0.055
Patient27	0.194	0.139	0.575	0.086	0.251	0.129	0.068	0.053
Patient28	0.127	0.129	0.097	0.1	0.092	0.104	0.064	0.146
Patient29	0.727	0.842	1.107	0.102	0.785	0.511	0.055	0.197
Patient30	0.078	0.117	0.278	0.173	0.152	0.101	0.188	0.138
Patient31	0.229	0.177	0.66	0.14	0.445	0.149	0.129	0.104
Patient32	0.633	0.097	0.059	0.066	0.079	0.101	0.108	0.071
Patient33	0.449	0.255	0.146	1.183	0.429	1.012	0.197	0.318
Patient34	0.105	0.125	0.129	0.087	0.101	0.13	0.098	0.103
Patient35	0.101	0.169	0.074	0.081	0.133	0.155	0.092	0.174
Patient36	0.617	0.251	0.066	0.079	0.093	0.264	0.401	0.072
Patient37	0.108	0.092	0.094	0.066	0.101	0.119	0.078	0.107
Patient38	0.156	0.069	0.057	0.139	0.101	0.126	0.083	0.056
Patient39	0.484	0.086	0.051	0.071	0.09	0.077	0.04	0.069
Patient40	0.566	0.298	0.061	0.523	0.078	0.13	0.362	0.08
Patient41	0.11	0.094	0.075	0.071	0.122	0.117	0.088	0.069
Patient42	0.288	0.142	0.095	0.082	0.096	0.131	0.2	0.153
Patient43	0.625	0.283	0.294	0.965	0.189	0.107	0.454	0.199
Patient44	0.245	0.098	0.101	0.52	0.113	0.165	0.068	0.089
Patient45	0.101	0.072	0.103	0.112	0.126	0.151	0.086	0.361
Patient46	0.219	0.076	0.632	0.144	0.408	0.173	0.184	0.164
Patient47	0.422	0.125	0.172	0.094	0.101	0.131	0.085	0.086
Patient48	0.08	0.085	0.149	0.061	0.105	0.113	0.061	0.081
Patient49	0.184	0.091	0.059	0.11	0.083	0.119	0.067	0.077
Patient50	0.118	0.1	0.112	0.063	0.094	0.119	0.095	0.108
Patient51	0.072	0.143	0.168	0.06	0.093	0.072	0.069	0.172
Patient52	0.105	0.156	0.117	0.087	0.146	0.132	0.093	0.118
Patient53	0.188	0.122	0.19	0.153	0.139	0.181	0.113	0.076
Patient54	0.069	0.014	0.073	0.065	0.109	0.084	0.224	0.055
Patient55	0.092	0.126	0.118	0.107	0.097	0.117	0.07	0.105
Patient56	0.136	0.066	0.085	0.086	0.09	0.196	0.076	0.058
Patient57	0.083	0.063	0.079	0.146	0.086	0.098	0.062	0.073
Patient58	0.126	0.098	0.1	0.1	0.102	0.112	0.044	0.081
Patient59	0.712	0.537	0.234	0.08	0.166	0.109	0.059	0.155
Patient60	0.18	0.251	0.147	0.23	0.096	0.149	0.073	0.091
Patient61	0.101	0.11	0.11	0.086	0.121	0.111	0.379	0.372
Patient62	0.098	0.07	0.077	0.079	0.073	0.102	0.152	0.068
Patient63	0.109	0.109	0.128	0.079	0.073	0.12	0.062	0.075
Patient64	0.185	0.105	0.143	0.135	0.11	0.201	0.466	0.158
Patient65	0.286	0.092	0.084	0.109	0.082	0.258	0.239	0.089
Patient66	0.102	0.08	0.361	0.09	0.296	0.334	0.3	0.069
Patient67	0.087	0.098	0.077	0.073	0.073	0.103	0.039	0.057
Patient68	0.29	0.102	0.105	1.363	0.081	0.092	0.082	0.1
Patient69	1.048	0.067	0.147	1.153	0.051	0.128	0.074	0.135
Patient70	0.433	0.427	0.192	0.087	0.232	0.235	0.167	0.211
Patient71	0.497	0.086	0.153	0.103	0.067	0.162	0.043	0.09
Patient72	0.188	0.124	0.09	0.231	0.118	0.102	0.109	0.105
Patient73	0.129	0.314	0.101	0.088	0.076	0.131	0.122	0.089
Patient74	0.094	0.068	0.06	0.165	0.062	0.078	0.056	0.069
Patient75	0.084	0.113	0.086	0.055	0.086	0.089	0.066	0.096
Patient76	0.19	0.471	0.078	0.102	0.176	0.14	0.186	0.093
Patient77	0.198	0.1	0.144	0.073	0.084	0.148	0.06	0.061
Patient78	0.105	0.126	0.091	0.057	0.246	0.128	0.068	0.083
Patient79	0.076	0.069	0.085	0.059	0.066	0.125	0.078	0.07
Patient80	0.245	0.505	0.145	0.376	0.119	0.174	0.108	0.133
Patient81	0.089	0.074	0.087	0.063	0.057	0.078	0.081	0.054
Patient82	0.182	0.125	0.153	0.124	0.123	0.115	0.174	1.554
Patient83	0.205	0.364	0.163	0.083	0.102	0.187	0.08	0.104
Patient84	0.104	0.074	0.063	0.126	0.07	0.091	0.062	0.061
Patient85	0.074	0.057	0.061	0.047	0.082	0.072	0.043	0.057
Patient86	0.1	0.083	0.104	0.057	0.072	0.126	0.046	0.061
Patient87	0.968	0.105	0.091	0.972	0.09	0.179	0.266	0.196
Patient88	0.37	0.148	0.913	0.148	0.601	0.32	0.07	0.096
Patient89	0.242	0.3	0.491	0.144	0.347	0.248	0.392	0.227
Patient90	0.185	0.351	0.195	0.082	0.329	0.151	0.107	0.244
Patient91	0.081	0.081	0.077	0.06	0.068	0.078	0.053	0.059
Patient92	0.109	0.101	0.087	0.068	0.073	0.098	0.052	0.073
Patient93	0.08	0.101	0.065	0.056	0.051	0.103	0.261	0.09
Patient94	0.195	0.172	0.153	0.099	0.112	0.144	0.075	0.09
Patient95	0.092	0.08	0.107	0.056	0.148	0.096	0.078	0.099
Patient96	0.193	0.239	0.151	0.091	0.108	0.145	0.073	0.152
Patient97	0.1	0.262	0.086	0.078	0.124	0.128	0.125	0.105
Patient98	0.109	0.073	0.069	0.059	0.081	0.104	0.057	0.068
Patient99	0.111	0.258	0.15	0.062	0.121	0.127	0.075	0.064
Patient100	0.09	0.066	0.168	0.052	0.133	0.091	0.045	0.055
Patient101	0.146	0.352	0.075	0.101	0.094	0.129	0.054	0.095
Patient102	0.432	0.386	0.748	0.44	0.519	0.21	0.065	0.142
Patient103	0.265	0.499	0.151	0.167	0.144	0.217	0.127	0.134
Patient104	0.106	0.115	0.103	0.064	0.07	0.098	0.073	0.128
Patient105	0.124	0.145	0.52	0.152	0.238	0.116	0.057	0.061
Patient106	0.177	0.094	0.15	0.088	0.085	0.116	0.123	0.074
Patient107	0.144	0.122	0.085	0.076	0.086	0.092	0.047	0.077
Patient108	0.69	1.13	0.086	0.262	0.11	0.187	0.069	0.201
Patient109	0.188	0.133	0.098	0.08	0.1	0.333	0.095	0.065
Patient110	0.088	0.057	0.075	0.058	0.062	0.102	0.039	0.053
Patient111	0.405	0.706	0.262	1.087	0.175	0.13	0.172	0.195
Patient112	0.078	0.069	0.091	0.058	0.075	0.074	0.067	0.064
Patient113	0.184	0.077	0.096	0.106	0.112	0.153	0.114	0.081
Patient114	0.134	0.504	0.107	0.155	0.091	0.11	0.074	0.138
Patient115	0.169	0.117	0.199	0.138	0.128	0.116	0.098	0.067
Patient116	0.113	0.092	0.081	0.072	0.086	0.1	0.049	0.074
Patient117	0.092	0.064	0.099	0.07	0.065	0.078	0.056	0.063
Patient118	0.086	0.055	0.075	0.053	0.062	0.075	0.051	0.054
Patient119	0.195	0.08	0.16	0.091	0.084	0.127	0.053	0.203
Patient120	0.192	0.102	0.061	0.107	0.071	0.097	0.113	0.064
Patient121	0.081	0.093	0.083	0.069	0.08	0.085	0.118	0.145
Patient122	0.096	0.075	0.475	0.066	0.134	0.103	0.052	0.081
Patient123	0.11	0.142	0.212	0.086	0.097	0.115	0.081	0.079
Patient124	0.107	0.082	0.068	0.068	0.12	0.086	0.052	0.066
Patient125	0.115	0.115	0.16	0.098	0.129	0.109	0.08	0.075
Patient126	0.106	0.063	0.31	0.085	0.109	0.124	0.064	0.096
Patient127	0.107	0.087	0.112	0.091	0.082	0.099	0.068	0.084
Patient128	0.143	0.078	0.108	0.109	0.087	0.125	0.076	0.118
Patient129	0.207	0.105	0.102	0.091	0.093	0.175	0.068	0.095
Patient130	0.109	0.073	0.226	0.064	0.222	0.092	0.051	0.072
Patient131	0.332	0.079	0.089	0.134	0.088	0.277	0.056	0.088
Patient132	0.134	0.079	0.089	0.072	0.079	0.116	0.108	0.069
Patient133	0.182	0.107	0.12	0.157	0.118	0.144	0.083	0.097
Patient134	0.308	0.151	0.759	0.108	0.239	0.152	0.437	0.16
Patient135	0.13	0.09	0.168	0.175	0.124	0.108	0.083	0.093
Patient136	0.178	0.254	0.1	0.106	0.128	0.12	0.27	0.149
Patient137	0.082	0.131	0.129	0.058	0.077	0.098	0.065	0.068
Patient138	0.22	0.386	0.165	0.691	0.088	0.144	0.179	0.107
Patient139	0.16	0.155	0.08	0.072	0.069	0.117	0.09	0.052
Patient140	0.596	0.126	0.109	0.089	0.082	0.093	0.046	0.071
Patient141	0.103	0.105	0.092	0.068	0.072	0.099	0.063	0.084
Patient142	0.069	0.064	0.099	1.176	0.141	0.088	0.14	0.082
Patient143	0.158	0.046	0.071	0.162	0.124	0.086	0.038	0.072
Patient144	0.856	0.45	0.534	0.232	0.32	0.235	0.188	0.193
Patient145	0.104	0.129	0.079	0.641	0.104	0.085	0.053	0.084
Patient146	0.064	0.052	0.061	0.112	0.076	0.084	0.064	0.08
Patient147	0.054	0.049	0.075	0.108	0.102	0.081	0.064	0.079
Patient148	0.08	0.073	0.097	0.104	0.12	0.078	0.123	0.176
Patient149	0.12	0.079	0.059	0.091	0.091	0.078	0.069	0.078
Patient150	0.079	0.079	0.07	0.09	0.069	0.078	0.065	0.097
Patient151	0.076	0.048	0.105	0.088	0.128	0.078	0.049	0.091
Patient152	0.189	0.083	0.739	0.08	0.292	0.25	0.076	0.153
Patient153	0.454	0.907	0.099	0.077	0.259	0.107	0.068	0.09
Patient154	0.118	0.083	0.097	0.076	0.093	0.077	0.074	0.103
Patient155	0.123	0.062	0.039	0.076	0.102	0.076	0.06	0.107
Patient156	0.093	0.102	0.073	0.073	0.086	0.072	0.072	0.083
Patient157	0.088	0.041	0.093	0.07	0.135	0.057	0.043	0.09
Patient158	0.224	0.14	1.536	0.068	1.056	0.628	0.12	0.239
Patient159	0.104	0.044	0.063	0.068	0.104	0.055	0.044	0.151
Patient160	0.076	0.128	0.058	0.064	0.106	0.072	0.069	0.092
Patient161	0.102	0.05	0.096	0.051	0.094	0.057	0.05	0.1
Healthy01	0.059	0.087	0.057	0.081	0.063	0.055	0.053	0.04
Healthy02	0.064	0.056	0.051	0.066	0.053	0.066	0.044	0.06
Healthy03	0.053	0.082	0.045	0.054	0.062	0.044	0.042	0.047
Healthy04	0.055	0.196	0.059	0.079	0.092	0.071	0.089	0.056
Healthy05	0.061	0.081	0.057	0.068	0.065	0.06	0.051	0.041
Healthy06	0.069	0.109	0.049	0.058	0.105	0.065	0.042	0.193
Healthy07	0.061	0.068	0.054	0.067	0.063	0.075	0.099	0.033
Healthy08	0.05	0.114	0.066	0.061	0.054	0.08	0.041	0.041
Healthy09	0.061	0.089	0.054	0.071	0.065	0.062	0.058	0.038
Healthy10	0.073	0.058	0.039	0.07	0.056	0.045	0.05	0.035
Healthy11	0.105	0.238	0.16	0.121	0.168	0.151	0.127	0.096
Healthy12	0.055	0.075	0.067	0.073	0.056	0.081356	0.045	0.048
Healthy13	0.089	0.063	0.054	0.062	0.154	0.063	0.044	0.041
Healthy14	0.116	0.089	0.05	0.078	0.058	0.101	0.041	0.063
Healthy15	0.056	0.061	0.034	0.062	0.072	0.037	0.05	0.045
Healthy16	0.072	0.071	0.077	0.069	0.066	0.058	0.041	0.046
Healthy17	0.048	0.133	0.056	0.056	0.057	0.045	0.048	0.048
Healthy18	0.063	0.112	0.048	0.106	0.049	0.052	0.048	0.068
Healthy19	0.081	0.085	0.052	0.065	0.052	0.045	0.033	0.042
Healthy20	0.069	0.075	0.036	0.059	0.053	0.043	0.039	0.032
Healthy21	0.057	0.09	0.057	0.059	0.075	0.04	0.054	0.04
Healthy22	0.163	0.198	0.052	0.114	0.062	0.111	0.051	0.043
Healthy23	0.115	0.132	0.039	0.071	0.072	0.04	0.065	0.051
Healthy24	0.103	0.078	0.043	0.091	0.061	0.069	0.071	0.047
Healthy25	0.08	0.113	0.047	0.099	0.075	0.078	0.065	0.042
Healthy26	0.06	0.147	0.063	0.064	0.058	0.113	0.049	0.028
Healthy27	0.133	0.088	0.034	0.094	0.047	0.104	0.041	0.04
Healthy28	0.072	0.144	0.034	0.07	0.055	0.063	0.05	0.042
Healthy29	0.053	0.088	0.049	0.061	0.067	0.047	0.04	0.042
Healthy30	0.076	0.091	0.06	0.078	0.056	0.07	0.048	0.044
Healthy31	0.045	0.081	0.036	0.056	0.067	0.041	0.076	0.072
Healthy32	0.048	0.063	0.046	0.046	0.055	0.037	0.043	0.036
Healthy33	0.068	0.098	0.038	0.066	0.069	0.059	0.056	0.042
Healthy34	0.069	0.095	0.043	0.064	0.065	0.048	0.068	0.046
Healthy35	0.059	0.069	0.04	0.059	0.07	0.056	0.043	0.044
Healthy36	0.041	0.053	0.048	0.046	0.098	0.034	0.039	0.039
Healthy37	0.046	0.08	0.057	0.08	0.063	0.054	0.043	0.048
Healthy38	0.177	0.07	0.04	0.068	0.058	0.054	0.16	0.058
Healthy39	0.079	0.094	0.064	0.125	0.065	0.061	0.036	0.039
Healthy40	0.042	0.166	0.031	0.044	0.069	0.034	0.044	0.032
Healthy41	0.053	0.073	0.032	0.041	0.061	0.048	0.031	0.035
Healthy42	0.069	0.086	0.059	0.052	0.085	0.068	0.099	0.083
Healthy43	0.062	0.087	0.032	0.072	0.066	0.045	0.045	0.046
Healthy44	0.075	0.116	0.048	0.07	0.122	0.033	0.054	0.033
Healthy45	0.043	0.093	0.058	0.05	0.021	0.028	0.018	0.03
Healthy46	0.051	0.078	0.053	0.053	0.067	0.04	0.115	0.038
Healthy47	0.082	0.063	0.046	0.064	0.075	0.068	0.038	0.048
Healthy48	0.139	0.075	0.089	0.092	0.086	0.101	0.05	0.053
Healthy49	0.045	0.112	0.08	0.064	0.084	0.13	0.103	0.056
Healthy50	0.112	0.069	0.052	0.078	0.083	0.083	0.042	0.036
Healthy51	0.058	0.107	0.058	0.062	0.158	0.054	0.167	0.056
Healthy52	0.074	0.166	0.036	0.056	0.056	0.041	0.065	0.035
Healthy53	0.085	0.165	0.051	0.07	0.124	0.062	0.04	0.044
Healthy54	0.063	0.13	0.038	0.064	0.095	0.054	0.045	0.043
Healthy55	0.085	0.113	0.066	0.049	0.075	0.068	0.059	0.041
Healthy56	0.045	0.102	0.044	0.044	0.062	0.09	0.043	0.038
Healthy57	0.051	0.072	0.134	0.044	0.204	0.033	0.043	0.029
Healthy58	0.11	0.123	0.069	0.073	0.07	0.084	0.125	0.045
Healthy59	0.083	0.105	0.059	0.059	0.078	0.077	0.078	0.05
Healthy60	0.073	0.092	0.136	0.055	0.046	0.047	0.388	0.054
Healthy61	0.099	0.295	0.16	0.076	0.305	0.104	0.082	0.1994
Healthy62	0.068	0.146	0.053	0.081	0.083	0.052	0.142	0.089
Healthy63	0.05	0.047	0.033	0.048	0.055	0.057	0.063	0.033
Healthy64	0.088	0.063	0.04	0.07	0.071	0.077	0.147	0.048
Healthy65	0.058	0.155	0.06	0.075	0.076	0.077	0.05	0.056
Healthy66	0.105	0.067	0.055	0.126	0.062	0.072	0.084	0.036
Healthy67	0.055	0.087	0.049	0.052	0.095	0.043	0.046	0.039
Healthy68	0.065	0.154	0.053	0.076	0.093	0.057	0.081	0.069
Healthy69	0.077	0.135	0.101	0.064	0.086	0.074	0.06	0.047
Healthy70	0.137	0.076	0.044	0.11	0.098	0.06	0.042	0.043
Healthy71	0.059	0.085	0.071	0.052	0.062	0.051	0.033	0.039
Healthy72	0.043	0.194	0.089	0.068	0.069	0.052	0.071	0.063
Healthy73	0.069	0.128	0.109	0.13	0.161	0.081	0.057	0.069
Healthy74	0.066	0.115	0.076	0.069	0.086	0.065	0.069	0.055
Healthy75	0.199	0.107	0.109	0.128	0.102	0.082	0.129	0.061
Healthy76	0.044	0.068	0.046	0.053	0.056	0.042	0.04	0.035
Healthy77	0.059	0.063	0.038	0.051	0.063	0.035	0.104	0.045
Mean	0.0746104	0.103792	0.0585974	0.0704156	0.0793636	0.0629527	0.0672078	0.0507455
SD	0.0312213	0.0441473	0.0268158	0.0209092	0.0398603	0.023482	0.048726	0.0272449
Cutoff	0.168274	0.236234	0.139045	0.133143	0.198944	0.133399	0.213386	0.13248
	Rv.	Patients (N=161)		Sensitivity（%,95%CI）	Healthy controls (N=77)		Specificity（%,95%CI）
		Positive	Negative		Positive	Negative	(%, 95% CI)
	38 kDa	64	97	39.6% (32.13%, 47.75%)	2	75	97.4% (90.93%, 99.68%)
	LprG	30	131	18.63% (12.94%, 25.52%)	2	75	97.4% (90.93%, 99.68%)
	Mpt64	51	110	31.68% (24.58%, 39.46%)	2	75	97.4% (90.93%, 99.68%)
	HspX	42	119	26.09% (19.49%, 33.58%)	0	77	100% (95.32%, 100.00%)
	LpqH	21	140	13.04% (8.26%, 19.24%)	1	76	98.7% (92.98%, 99.97%)
	Rv1488	52	109	32.3% (25.15%, 40.11%)	1	76	98.7% (92.98%, 99.97%)
	Rv1566c	29	132	18.01% (12.41%, 24.83%)	2	75	97.4% (90.93%, 99.68%)
	Rv1623c	45	116	27.95% (21.17%, 35.56%)	2	75	97.4% (90.93%, 99.68%)
